# Supplementary material for: Non-destructive Plant Morphometric and Color Analyses Using an Optoelectronic 3D Color Microscope
Source: Front Plant Sci. 2018 Sep 25;9:1409. doi: 10.3389/fpls.2018.01409 (PMC6167917; doi:10.3389/fpls.2018.01409)
Supplement: Supplementary file 2 [file Table_2.XLSX]

## Sheet: LEAF AREA
Supplementary Table S2. Extracted quantitative data of leaf images of Arabidopsis drnl-2, Ler, bol-D and Ws plants (leaf area, perimeter, diameters, pavement cell numbers and color intensities) presented in figures 6 and 7.
bol-D
N	area	perimeter	maximum diameter	minimum diameter
1	48980973	33362	12577	5618
2	15468392	23875	5897	3710
3	12598293	19846	5216	3231
4	12372692	15186	5240	3118
5	12397931	19988	6221	2586
Ws
	area	perimeter	maximum diameter	minimum diameter
1	164683549	63432	20624	11026
2	159586734	85418	32231	10607
3	332418472	104817	40329	14309
4	167631533	77071	30094	10817
5	106298679	59300	22976	8573
drnl-2	area	perimeter	maximum diameter	minimum diameter
1	408968105	99931	31852	18522
2	254650813	75118	25047	15459
3	297535381	86126	29505	15512
4	550997620	118849	41875	20579
5	420314908	99285	34070	19259
6	291092185	77719	26333	16133
7	543591591	118641	41146	20596
8	489039357	114944	38214	19986
9	339291130	90321	31972	14893
10	499460947	112687	37456	20148
Ler	area	perimeter	maximum diameter	minimum diameter
1	168072036	57774	20503	11268
2	201313065	65093	22629	12750
3	205610058	67620	25766	11401
4	312867566	90034	31105	14711
5	183866004	61576	23808	10634
6	213757476	66511	23942	11814
7	356780781	87730	29438	16341
8	216695649	63818	25010	11876
9	310851081	95699	28682	15446
10	196955253	58301	21019	13057

## Sheet: RGB
Supplementary Table S2. Extracted quantitative data of leaf images of Arabidopsis drnl-2, Ler, bol-D and Ws plants (leaf area, perimeter, diameters, pavement cell numbers and color intensities) presented in figures 6 and 7.
bol-D					ws				Ler			drnl-2
	R	G	B		R	G	B		R	G	B		R	G	B
1	131	150	130	1	72	110	57	1	84	116	81	1	75	108	52
2	56	95	26	2	84	118	58	2	57	96	43	2	109	140	105
3	55	93	28	3	79	113	55	3	84	119	44	3	89	119	82
4	80	112	46	4	104	130	88	4	66	99	43	4	81	110	65
5	78	121	55	5	67	105	57	5	94	123	88	5	114	140	104
6	30	62	15	6	97	129	83	6	110	145	106	6	71	103	55
7	5	12	11	7	85	114	75	7	72	107	57	7	90	129	74
8	8	38	3	8	97	128	86	8	86	123	74	8	74	111	56
9	112	115	80	9	117	144	112	9	74	107	61	9	52	92	48
10	10	41	8	10	79	114	69	10	112	139	103	10	81	118	58
11	58	100	59	11	85	118	78	11	113	140	95	11	90	126	76
12	79	124	83	12	81	114	68	12	118	149	108	12	101	129	87
13	60	104	62	13	101	131	95	13	99	135	85	13	96	122	84
14	65	113	62	14	125	150	127	14	94	126	80	14	55	93	51
15	70	110	75	15	104	138	103	15	73	106	63	15	85	119	58
16	64	110	67	16	63	94	48	16	54	96	51	16	102	135	74
17	70	102	72	17	90	117	85	17	38	77	35	17	86	118	70
18	72	105	37	18	126	155	120	18	118	149	108	18	102	135	80
19	92	133	89	19	79	106	73	19	87	119	76	19	57	92	42
20	51	102	49	20	121	143	116	20	66	103	43	20	100	129	80
21	57	98	54	21	123	155	91	21	93	121	79	21	71	111	56
22	53	94	49	22	125	154	100	22	56	102	38	22	73	111	61
23	79	98	72	23	125	157	107	23	93	126	83	23	46	98	34
24	50	80	44	24	95	127	77	24	97	126	82	24	85	119	69
25	57	110	48	25	111	143	96	25	89	126	70	25	50	96	34
26	97	151	80	26	116	148	88	26	111	143	103	26	67	111	58
27	39	102	29	27	100	135	70	27	95	128	83	27	88	126	79
28	47	89	43	28	112	143	100	28	98	131	84	28	38	87	16
29	46	95	41	29	120	151	95	29	73	109	61	29	75	106	65
30	35	65	41	30	122	150	99	30	85	115	74	30	61	102	43
31	31	60	31	31	112	146	97	31	79	115	71	31	79	117	76
32	50	93	45	32	97	129	82	32	78	115	69	32	104	141	89
33	55	90	55	33	91	128	70	33	88	122	84	33	70	111	61
34	125	152	122	34	59	99	46	34	97	128	96	34	87	125	67
35	28	76	20	35	118	147	105	35	101	121	88	35	74	113	60
36	160	180	168	36	109	140	96	36	94	133	88	36	114	146	104
37	18	54	18	37	45	92	25	37	85	119	78	37	64	104	43
38	18	66	13	38	59	99	46	38	110	139	108	38	63	91	45
39	92	118	98	39	91	126	81	39	89	121	82	39	93	127	83
40	30	67	25	40	86	118	64	40	65	101	64	40	84	128	67
41	83	113	64	41	131	158	117	41	77	113	63	41	102	128	99
42	116	142	112	42	92	128	68	42	50	92	36	42	90	120	85
43	76	111	50	43	113	143	101	43	81	123	75	43	69	108	49
44	30	61	30	44	116	145	102	44	97	128	85	44	97	118	90
45	91	115	81	45	119	145	100	45	66	107	51	45	55	98	54
46	77	104	61	46	85	116	72	46	51	102	31	46	78	111	73
47	84	115	62	47	102	132	96	47	87	124	80	47	78	113	76
48	77	103	68	48	134	160	123	48	62	102	40	48	76	111	68
49	86	116	72	49	78	118	52	49	94	126	89	49	94	124	88
50	93	121	74	50	104	132	93	50	66	104	57	50	79	107	70

## Sheet: CELL NUMBER
Supplementary Table S2. Extracted quantitative data of leaf images of Arabidopsis drnl-2, Ler, bol-D and Ws plants (leaf area, perimeter, diameters, pavement cell numbers and color intensities) presented in figures 6 and 7.
total scaned area
187334
bol-D	cells	Ws	cells		drnl-2	cells	Ler	cells
1	80	1	102		1	46	1	97
2	46	2	95		2	63	2	98
3	233	3	58		3	64	3	106
4	298	4	51		4	55	4	84
5	106	5	99		5	55	5	95
6	137	6	109		6	59	6	86
7	129	7	71		7	54	7	75
8	152	8	76		8	54	8	77
9	49	9	48		9	142	9	67
10	71	10	46		10	67	10	46
					11	57	11	87
					12	65	12	71
					13	85	13	83
					14	70	14	67
					15	54	15	48
					16	49	16	40
					17	61	17	74
					18	68	18	73
					19	69	19	56
					20	73	20	53
