# Supplementary material for: Non-destructive Plant Morphometric and Color Analyses Using an Optoelectronic 3D Color Microscope
Source: Front Plant Sci. 2018 Sep 25;9:1409. doi: 10.3389/fpls.2018.01409 (PMC6167917; doi:10.3389/fpls.2018.01409)
Supplement: Supplementary file 5 [file Data_Sheet_1.CSV]

Supplementary Datasheet S1. Extracted RGB color composition data from images of Arabidopsis wild type and mutant seed.
Title	RGB seed data
Date of storage	28/07/17	3:14 p.m.
Commentary
[ Principal ]
No.	To size	Result	Unity
1_1	R	117
	G	73
	B	36
1_2	R	134
	G	94
	B	52
1_3	R	137
	G	93
	B	42
1_4	R	147
	G	108
	B	63
1_5	R	135
	G	94
	B	46
1_6	R	136
	G	95
	B	47
1_7	R	141
	G	101
	B	55
1_8	R	140
	G	103
	B	66
1_9	R	142
	G	105
	B	68
1_10	R	146
	G	107
	B	66
2_1	R	183
	G	154
	B	109
2_2	R	188
	G	159
	B	117
2_3	R	183
	G	153
	B	109
2_4	R	192
	G	162
	B	121
2_5	R	188
	G	156
	B	109
2_6	R	180
	G	148
	B	103
2_7	R	184
	G	152
	B	105
2_8	R	192
	G	157
	B	111
2_9	R	185
	G	152
	B	104
2_10	R	194
	G	164
	B	119
3_1	R	178
	G	146
	B	110
3_2	R	178
	G	145
	B	105
3_3	R	184
	G	151
	B	114
3_4	R	184
	G	155
	B	118
3_5	R	178
	G	148
	B	115
3_6	R	181
	G	149
	B	115
3_7	R	183
	G	150
	B	112
3_8	R	193
	G	161
	B	127
3_9	R	186
	G	155
	B	119
3_10	R	185
	G	152
	B	116
4_1	R	134
	G	98
	B	60
4_2	R	148
	G	109
	B	59
4_3	R	139
	G	96
	B	44
4_4	R	119
	G	84
	B	80
4_5	R	133
	G	93
	B	39
4_6	R	158
	G	121
	B	82
4_7	R	169
	G	129
	B	100
4_8	R	159
	G	122
	B	85
4_9	R	121
	G	80
	B	35
4_10	R	138
	G	101
	B	55
	Count	0	Pcs
[Measure XY]
	X
	Y
	D
[ Area ]
No.	Area	Unity	Perimeter	Unity
Total area	0	�m_
Count	0	pzs
Area proportion	0	%
Total area of __the region	378820	�m_
